# Supplementary material for: New Megastigmane and Polyphenolic Components of Henna Leaves and Their Tumor-Specific Cytotoxicity on Human Oral Squamous Carcinoma Cell Lines
Source: Antioxidants (Basel). 2023 Nov 1;12(11):1951. doi: 10.3390/antiox12111951 (PMC10669829; doi:10.3390/antiox12111951)
Supplement: Supplementary file 1 [file antioxidants-12-01951-s001.zip]

Archive with 1 entries (1 files):
- antioxidants-2655999-SI.pdf
